# Supplementary material for: Fracture Behavior and Mechanisms of Wheat Kernels Under Mechanical Loading
Source: Foods. 2025 Sep 12;14(18):3174. doi: 10.3390/foods14183174 (PMC12468816; doi:10.3390/foods14183174)
Supplement: Supplementary file 1 [file foods-14-03174-s001.zip]

Archive with 1 entries (1 files):
- foods-3825041-supplementary.pdf
